# Supplementary material for: Effects of Crotonylation on Reprogramming of Cashmere Goat Somatic Cells with Different Differentiation Degrees
Source: Animals (Basel). 2022 Oct 19;12(20):2848. doi: 10.3390/ani12202848 (PMC9597727; doi:10.3390/ani12202848)
Supplement: Supplementary file 1 [file animals-12-02848-s001.zip › Table S1.xlsx]

## Sheet: Sheet1
Table S1. The primary antibodies uesd in cell immunofluorescence
Antibody name	Manufactures	Country	Dulution
Rabbit Anti-PAX7 antibody	Bioss	China	1:500
Rabbit Anti-Myf5	Bioss	China	1:500
Anti-MyoD1	Bioss	China	1:500
Anti-Crotonyllysine Rabbit pAb	PTMBIO	China	1:500
