# Supplementary material for: Effects of Crotonylation on Reprogramming of Cashmere Goat Somatic Cells with Different Differentiation Degrees
Source: Animals (Basel). 2022 Oct 19;12(20):2848. doi: 10.3390/ani12202848 (PMC9597727; doi:10.3390/ani12202848)
Supplement: Supplementary file 1 [file animals-12-02848-s001.zip › Table S2.xlsx]

## Sheet: Sheet1
Table S2. The primary antibodies uesd in Western blot
Antibody name	Manufactures	Country	Dulution
Anti-Nanog antibody	Proteintech	USA	1:2000
Anti-Oct-4 antibody	Proteintech	USA	1:2000
Anti-Sox2 antibody	Proteintech	USA	1:1000
α-tublin	Proteintech	USA	1:5000
Anti-Lamin B1 antibody	PTMBIO	China	1:1000
Anti-Crotonyllysine rabbit pAb	PTMBIO	China	1:1000
