# Supplementary material for: Effects of Crotonylation on Reprogramming of Cashmere Goat Somatic Cells with Different Differentiation Degrees
Source: Animals (Basel). 2022 Oct 19;12(20):2848. doi: 10.3390/ani12202848 (PMC9597727; doi:10.3390/ani12202848)
Supplement: Supplementary file 1 [file animals-12-02848-s001.zip › Table S3.xlsx]

## Sheet: Sheet1
Table S3. The primary antibodies uesd in screen optimal incubation time and concentration
Antibody name	Manufactures	Country	Dulution
Anti-Crotonyllysine Rabbit pAb	PTMBIO	China	1:1000
Anti-Acetyllysine Rabbit mAb	PTMBIO	China	1:2000
Anti-Tri-Methyl-Histone H3 (Lys9) Rabbit pAb	PTMBIO	China	1:1000
Anti-crotonyl-Histone H3(lys9) rabbit mAb	PTMBIO	China	1:1000
Anti-Lamin B1 antibody	PTMBIO	China	1:1000
Anti-crotonyl-Histone H3(lys18) rabbit pAb	PTMBIO	China	1:1000
Anti-crotonyl- Histone H4(lys8) rabbit mAb	PTMBIO	China	1:1000
