# Supplementary material for: Effects of Crotonylation on Reprogramming of Cashmere Goat Somatic Cells with Different Differentiation Degrees
Source: Animals (Basel). 2022 Oct 19;12(20):2848. doi: 10.3390/ani12202848 (PMC9597727; doi:10.3390/ani12202848)
Supplement: Supplementary file 1 [file animals-12-02848-s001.zip › Table S4.xlsx]

## Sheet: Sheet1
Table S4. The primary antibodies uesd in immunofluorescence embryo
Antibody name	Manufactures	Country	Dulution
Anti-crotonyl-Histone H3(lys9) rabbit mAb	PTMBIO	China	1:500
Anti-crotonyl-Histone H3(lys18) rabbit pAb	PTMBIO	China	1:500
Anti-crotonyl- Histone H4(lys8) rabbit mAb	PTMBIO	China	1:500
Anti-Crotonyllysine rabbit pAb	PTMBIO	China	1:500
