# Supplementary material for: Effects of Crotonylation on Reprogramming of Cashmere Goat Somatic Cells with Different Differentiation Degrees
Source: Animals (Basel). 2022 Oct 19;12(20):2848. doi: 10.3390/ani12202848 (PMC9597727; doi:10.3390/ani12202848)
Supplement: Supplementary file 1 [file animals-12-02848-s001.zip › Table S5.xlsx]

## Sheet: Sheet1
Table S5. Effects of the donor cells (MDSCs) with NaCr treatment on the development of goat SCNT embryos
Source	No. of oocytes	IVM rate (%)	No. of produced embryos			Cleavage rate (%)
			2-cell	4-cell	8-cell
IVF	76.5±6.65		9.5±1.91	8.5±1.73	4.25±1.5	36.7±1.25a
C-SCNT	61.75±12.03	72±4.67	2.75±1.71	3.67±0.57	1.25±0.96	15.08±0.85b
T-SCNT	63.33±9.87	73±1.93	4.09±1.09	5.67±1.15	2.67±0.58	26.65±1.03c
a, b, c Values with different superscript within columns were significantly different from each other (p < 0.05). Mean ± standard error is reported (n=3 independent replicates); SCNT: somatic cell nuclear transfer; C-SCNT: control-SCNT; T-SCNT: experiment-SCNT; IVF: in vitro fertilization.
