# Supplementary material for: Effects of Crotonylation on Reprogramming of Cashmere Goat Somatic Cells with Different Differentiation Degrees
Source: Animals (Basel). 2022 Oct 19;12(20):2848. doi: 10.3390/ani12202848 (PMC9597727; doi:10.3390/ani12202848)
Supplement: Supplementary file 1 [file animals-12-02848-s001.zip › Table S6.xlsx]

## Sheet: Sheet1
Table S6. Effects of the donor cells (FFCs) with NaCr treatment on the development of goat SCNT embryos
Source	No. of oocytes	IVM rate (%)	No. of produced embryos			Cleavage rate (%)
			2-cell	4-cell	8-cell
IVF	76.5±6.65		9.5±1.91	8.5±1.73	4.25±1.5	36.7±1.25a
C-SCNT	60.70±8.54	76.04±2..67	6±1.73	4.67±2.08	1.67±1.53	29.73±2.25b
T-SCNT	61.67±8.33	75.42±2.74	6.25±1.26	5.5±2.38	2.3±1.53	30.63±1.18b
a, b Values with different superscript within columns were significantly different from each other (p < 0.05). Mean ± standard error is reported (n=3 independent replicates); SCNT: somatic cell nuclear transfer; C-SCNT: control-SCNT; T-SCNT: experiment-SCNT; IVF: in vitro fertilization.
