# Supplementary material for: Effects of Crotonylation on Reprogramming of Cashmere Goat Somatic Cells with Different Differentiation Degrees
Source: Animals (Basel). 2022 Oct 19;12(20):2848. doi: 10.3390/ani12202848 (PMC9597727; doi:10.3390/ani12202848)
Supplement: Supplementary file 1 [file animals-12-02848-s001.zip › Table S7.xlsx]

## Sheet: Sheet1
Table S7. Effects of the donor cells (EFCs) with NaCr treatment on the development of goat SCNT embryos
Source	No. of oocytes	IVM rate (%)	No. of produced embryos			Cleavage rate (%)
			2-cell	4-cell	8-cell
IVF	76.5±6.65		9.5±1.91	8.5±1.73	4.25±1.5	36.7±1.25a
C-SCNT	56.67±11.24	77.10±2.62	6.33±2.52	4±2.65	1.67±1.53	27.53±0.57b
T-SCNT	59±15.72	74.75±0.97	7±2.03	5±1.73	2.67±0.58	34.27±2.05c
a, b, c Values with different superscript within columns were significantly different from each other (p < 0.05). Mean ± standard error is reported (n=3 independent replicates); SCNT: somatic cell nuclear transfer; C-SCNT: control-SCNT; T-SCNT: experiment-SCNT; IVF: in vitro fertilization.
